# Supplementary material for: Regional disparities and multidimensional determinants of hospital bed allocation in China: spatial evidence for public health policymaking
Source: Front Public Health. 2026 May 7;14:1813825. doi: 10.3389/fpubh.2026.1813825 (PMC13190612; doi:10.3389/fpubh.2026.1813825)
Supplement: Supplementary file 1 [file Table_1.xlsx]

## Sheet: Sheet1
Table S1 Comparison of PD-values for each factor under different discretization strategies and selection of optimal parameters
Discretization Methods		Equal Interval Classification						Quantile Classification Method						Natural Breaks Classification						Geometric Interval Classification						Standard Deviation Classification
Class		3	4	5	6	7	8	3	4	5	6	7	8	3	4	5	6	7	8	3	4	5	6	7	8	5	8
GDP per capita	PD value	0.392434	0.260143	0.296463	0.403144	0.305483	0.496276	0.176757	0.398671	0.240974	0.273299	0.457218	0.570712	0.173476	0.425911	0.26071	0.315943	0.354698	0.375496	0.38856	0.269944	0.2485	0.48438	0.381773	0.577752	0.286526	0.443003
	p value	0.520169	0.96637	0.999559	0.986853	0.995169	0.871613	0.100398	0.00800218	0.195231	0.209446	0.0659026	0.0289212	0.921096	0.330202	0.828467	0.760462	0.887763	0.663089	0.00532206	0.311949	0.328945	0.0501576	0.28972	0.057344	0.997708	0.982044
Discretization Methods		Equal Interval Classification						Quantile Classification Method						Natural Breaks Classification						Geometric Interval Classification						Standard Deviation Classification
Class		3	4	5	6	7	8	3	4	5	6	7	8	3	4	5	6	7	8	3	4	5	6	7	8	4	8
Disposable income per capita	PD value	0.424114	0.380093	0.336179	0.462738	0.468124	0.412243	0.23834	0.413711	0.296103	0.322855	0.477581	0.448022	0.424114	0.450489	0.450552	0.382109	0.427906	0.406436	0.392134	0.369871	0.368312	0.508601	0.499398	0.517929	0.323369	0.491245
	p value	0.595348	0.978472	0.997216	0.875089	0.948253	0.961078	0.0434496	0.00634016	0.11689	0.168405	0.051833	0.116967	0.595348	0.40086	0.207049	0.939995	0.840705	0.940504	0.00551655	0.519261	0.234398	0.0260455	0.416769	0.0946394	0.473346	0.998663
Discretization Methods		Equal Interval Classification						Quantile Classification Method						Natural Breaks Classification						Geometric Interval Classification						Standard Deviation Classification
Class		3	4	5	6	7	8	3	4	5	6	7	8	3	4	5	6	7	8	3	4	5	6	7	8	5	8
Population density	PD value	0.0233696	0.135996	0.115367	0.274568	0.229731	0.229731	0.164328	0.295997	0.27941	0.251811	0.252697	0.337898	0.199992	0.200111	0.22985	0.231029	0.232466	0.321116	0.227649	0.155107	0.156034	0.219618	0.275714	0.325928	0.140307	0.246605
	p value	1	0.999995	0.999996	0.999986	0.999879	0.999879	0.115282	0.0374163	0.157678	0.303185	0.402646	0.276134	0.997863	0.9896	0.997317	0.990202	0.986911	0.996105	0.569063	0.92743	0.977398	0.997184	0.981148	0.99998	0.999998	0.999267
Discretization Methods		Equal Interval Classification						Quantile Classification Method						Natural Breaks Classification						Geometric Interval Classification						Standard Deviation Classification
Class		3	4	5	6	7	8	3	4	5	6	7	8	3	4	5	6	7	8	3	4	5	6	7	8	5
Sex ratio	PD value	0.44268	0.374314	0.389243	0.466749	0.461112	0.486095	0.277184	0.447609	0.463724	0.387663	0.489193	0.49558	0.369258	0.374314	0.44398	0.447203	0.490712	0.487413	0.337685	0.356152	0.406367	0.466701	0.473508	0.390751	0.440643
	p value	0.140147	0.230128	0.497745	0.713188	0.584318	0.740007	0.0206247	0.00380916	0.00952715	0.0653201	0.0369835	0.046938	0.0560867	0.230128	0.526701	0.52472	0.735915	0.731205	0.00547454	0.0359718	0.0436139	0.180053	0.197354	0.686632	0.818579
Discretization Methods		Equal Interval Classification						Quantile Classification Method						Natural Breaks Classification						Geometric Interval Classification						Standard Deviation Classification
Class		3	4	5	6	7	8	3	4	5	6	7	8	3	4	5	6	7	8	3	4	5	6	7	8	5
PM2.5	PD value	0.114769	0.0592087	0.141288	0.17793	0.303893	0.166959	0.0397203	0.177679	0.147532	0.297062	0.412737	0.339004	0.0872538	0.129852	0.155458	0.149702	0.149716	0.249834	0.062328	0.115797	0.122875	0.126031	0.161982	0.301465	0.136774
	p value	0.587071	0.999775	0.999428	0.999817	0.998713	1	0.712293	0.340045	0.561522	0.310088	0.663791	0.726237	0.498878	0.925167	0.769232	0.999924	0.999992	0.998917	0.440843	0.352589	0.999089	0.955628	0.523066	0.985863	0.999991
Discretization Methods		Equal Interval Classification						Quantile Classification Method						Natural Breaks Classification						Geometric Interval Classification						Standard Deviation Classification
Class		3	4	5	6	7	8	3	4	5	6	7	8	3	4	5	6	7	8	3	4	5	6	7	8	5	8
Illiteracy rate	PD value	0.0733436	0.0765587	0.130004	0.130004	0.0810712	0.086052	0.0193579	0.116255	0.0373911	0.0538658	0.0837898	0.249921	0.0859282	0.130427	0.158037	0.148889	0.162557	0.173107	0.0231355	0.0859978	0.0686467	0.176719	0.118971	0.247281	0.164894	0.141083
	p value	0.997434	1	0.999997	0.999997	0.999994	1	0.784699	0.424173	0.931063	0.945508	0.953625	0.596968	0.999968	0.999948	0.999081	0.999651	0.995202	0.999663	0.999634	0.999504	0.993953	0.992585	0.977878	0.999979	0.999997	1
Discretization Methods		Equal Interval Classification						Quantile Classification Method						Natural Breaks Classification						Geometric Interval Classification						Standard Deviation Classification
Class		3	4	5	6	7	8	3	4	5	6	7	8	3	4	5	6	7	8	3	4	5	6	7	8	4
Number of licensed physicians per 1,000 population	PD value	0.0800404	0.0664436	0.108968	0.0972167	0.169486	0.157622	0.117391	0.126391	0.168646	0.31738	0.280013	0.358108	0.021712	0.119736	0.14633	0.192286	0.209479	0.234658	0.114668	0.085725	0.146473	0.213832	0.29496	0.27297	0.0987127
	p value	0.99989	0.99972	0.999731	0.998135	0.999669	0.991489	0.233059	0.321512	0.408959	0.23643	0.395238	0.211893	0.999959	0.997089	0.981191	0.988423	0.994399	0.982727	0.945865	0.825661	0.982907	0.999686	0.849159	0.983591	0.998872
Discretization Methods		Equal Interval Classification						Quantile Classification Method						Natural Breaks Classification						Geometric Interval Classification						Standard Deviation Classification
Class		3	4	5	6	7	8	3	4	5	6	7	8	3	4	5	6	7	8	3	4	5	6	7	8	4
Number of operating buses	PD value	0.174668	0.12337	0.238271	0.272103	0.27616	0.349572	0.0315061	0.0191385	0.0616791	0.189259	0.263719	0.267431	0.149015	0.299732	0.215604	0.189259	0.225746	0.232669	0.041255	0.0421831	0.270627	0.311066	0.313805	0.233625	0.142573
	p value	0.920743	0.998804	0.982857	0.999081	0.999847	0.999946	0.682958	0.920406	0.839007	0.552657	0.523159	0.46054	0.823724	0.508401	0.845114	0.552657	0.932523	0.992608	0.700444	0.926386	0.272038	0.318148	0.381315	0.950829	0.944649
Note: The number of feasible classes in the standard deviation classification method is constrained by the data distribution range, as intervals are generated based on multiples of the standard deviation from the mean. Consequently, not all variables could support the full range of 3–8 classes. Only the valid classification schemes are presented in the table.
