# Supplementary material for: Regional disparities and multidimensional determinants of hospital bed allocation in China: spatial evidence for public health policymaking
Source: Front Public Health. 2026 May 7;14:1813825. doi: 10.3389/fpubh.2026.1813825 (PMC13190612; doi:10.3389/fpubh.2026.1813825)
Supplement: Supplementary file 2 [file Table_2.xlsx]

## Sheet: Sheet1
Region	Number of hospital beds per 1000 population	GDP per capita	Disposable income per capita	Population density	Sex ratio	PM2.5	Illiteracy rate	Number of licensed physicians per 1,000 population	Number of operating buses
Beijing	6.13	190313	77414.5	1331.89	104.18	30	0.84	5.26	23465
Tianjin	5.03	119235	48976.1	1135.83	105.01	37	1.65	3.86	11653
Hebei	6.55	56995	30867	393.008	98.77	36.8	2.18	3.54	32517
Shanxi	6.56	73675	29178.2	222.167	104.37	38	1.73	3.26	15802
Inner Mongolia	6.98	96474	35920.6	20.2973	104.11	22	3.75	3.58	11498
Liaoning	7.77	68775	36088.8	282.246	97.25	31	1.49	3.18	22596
Jilin	7.55	55347	27974.5	125.277	99.82	25	1.82	3.69	12048
Heilongjiang	8.43	51096	28345.5	65.8381	99.96	24	2.48	3.17	19867
Shanghai	6.68	179907	79609.8	3928.57	107.87	25	1.66	3.48	17305
Jiangsu	6.61	144390	49861.7	794.31	103	32	2.79	3.28	53419
Zhejiang	5.8	118496	60302.5	622.822	109.39	24	3.71	3.75	45767
Anhui	7.25	73603	32745.2	437.33	104.25	34.9	5.05	3.04	27785
Fujian	5.55	126829	43117.7	337.742	107.38	19	2.9	2.77	20950
Jiangxi	6.95	70923	32418.7	271.299	106.92	27	2.37	2.5	15863
Shandong	6.83	86003	37560.1	642.808	102.88	36	4.28	3.44	66610
Henan	7.62	62106	28222.4	591.138	100.79	47.7	3.2	3.2	35869
Hubei	7.71	92059	32913.6	314.363	106.18	36	3.02	3.03	25776
Hunan	8.24	73598	34036	311.804	104.83	34	2.41	3.01	33266
Guangdong	4.81	101905	47064.6	703.938	111.55	20	2.19	2.63	66145
Guangxi	6.77	52164	27980.7	212.416	107.25	26.2	2.96	2.75	14376
Hainan	5.96	66602	30956.6	292.598	113.36	12	3.66	2.98	4887
Chongqing	7.81	90663	35665.9	389.968	102.04	31	2.2	2.94	15131
Sichuan	8.17	67777	30679.2	172.269	101.78	31	4.29	3.08	34010
Guizhou	8.03	52321	25508.2	218.842	104.55	21	7.98	2.84	11271
Yunnan	7.27	61716	26936.8	122.469	106.1	18.375	5.56	2.82	16376
Tibet	5.49	58438	26674.8	2.9632	109.7	8.714	34.55	3.04	884
Shaanxi	7.32	82864	30115.8	192.412	104.1	40	3.35	3.18	18681
Gansu	7.58	44968	23273.1	58.5114	103.21	26	9.05	2.9	10222
Qinghai	7.22	60724	27000	8.23757	100.95	20	9.69	3.19	3751
Ningxia	5.74	69781	29599.3	109.639	103.89	30	5.96	3.12	4400
Xinjiang	6.94	68552	27062.7	15.8566	107.03	32	3.91	2.73	10975
